# Supplementary material for: Simulated Design–Build–Test–Learn Cycles for Consistent Comparison of Machine Learning Methods in Metabolic Engineering
Source: ACS Synth Biol. 2023 Aug 24;12(9):2588–99. doi: 10.1021/acssynbio.3c00186 (PMC10510747; doi:10.1021/acssynbio.3c00186)
Supplement: Supplementary file 1 — sb3c00186_si_001.xlsx [file sb3c00186_si_001.xlsx]

## Sheet: Sheet1
Algorithm	DBTL Cycle strategy	Column1	Column2	Column3	Column4	Column5	Column6	Column7	Column8	Column9	Column10	Column11	Column12	Column13	Column14	Column15	Column16	Column17	Column18	Column19
Gradient Boosting Regressor	(50,50,50,50,50)	Cycle 1	Cycle 2	Cycle 3	Cycle 4	Cycle 5		(150,50,25,25)	Cycle 1	Cycle 2	Cycle 3	Cycle 4			(25,25,50,150)	Cycle 1	Cycle 2	Cycle 3	Cycle 4
	Mean performing strain	10.29	10.6	10.81	10.72	10.78		Mean performing strain	10.74	10.78	10.79	10715	10817		Mean performing strain	10.14	10.33	10.62	10.77	10.78
	Worst (best) performing strain	5.22	10.14	10.24	10.24	10.47		Worst (best) performing strain	10.26	10.26	10.39	10.53	10.53		Worst (best) performing strain	8.68	8.68	9.84	9.87	9.87
	Best performer in top 100	0.73	0.87	0.83	0.73	0.73		Best performer in top 100	0.77	0.67	0.7	0.7	0.67		Best performer in top 100	0.6	0.7	0.7	0.7	0.63
	Best performer in top 20	0.26	0.4	0.5	0.43	0.47		Best performer in top 20	0.53	0.47	0.5	0.5	0.47		Best performer in top 20	0.2	0.27	0.33	0.53	0.53
	Mean R2	0.47	0.74	0.81	0.84	0.87		Mean R2	0.75	0.82	0.84	0.84	0.862		Mean R2	0.32	0.58	0.78	0.87	0.87
	Std R2	0.15	0.07	0.05	0.04	0.03		Std R2	0.07	0.05	0.036	0.03	0.02		Std R2	0.19	0.07	0.05	0.03	0.02
	Top 100 prediction	43.97***	62.27	72.7	80.03	82.67***	*	Top 100 prediction	78.93**	82.03	84.33	83.1**	85.03	*	Top 100 prediction	16.64	38.9	59.84	83.9	84.8	*
Random Forest	Mean performing strain	9.76	9.99	10.36	10.49	10.61		Mean performing strain	10.42	10.51	10.52	10.52	10.59		Mean performing strain	9.46	9.61	10.26	10.58	10.6
	Worst (best) performing strain	4.25	6.81	9.26	9.48	9.95		Worst (best) performing strain	9.61	9.64	9.64	9.64	10.14		Worst (best) performing strain	8.19	8.19	8.98	10.13	10.13
	Best performer in top 100	0.47	0.57	0.7	0.73	0.77		Best performer in top 100	0.67	0.77	0.83	0.83	0.83		Best performer in top 100	0.27	0.37	0.6	0.67	0.7
	Best performer in top 20	0.067	0.13	0.2	0.33	0.33		Best performer in top 20	0.17	0.23	0.27	0.27	0.27		Best performer in top 20	0.033	0.067	0.17	0.33	0.33
	Mean R2	0.58	0.81	0.85	0.87	0.88		Mean R2	0.82	0.86	0.87	0.88	0.88		Mean R2	0.27	0.67	0.81	0.88	0.88
	Std R2	0.16	0.04	0.03	0.02	0.02		Std R2	0.03	0.02	0.02	0.01	0.01		Std R2	0.18	0.06	0.04	0.02	0.023
	Top 100 prediction	31.4	44.2	55.17	57.7	60.93	*	Top 100 prediction	51.7	57.96	53.07	56.77	51.7	*	Top 100 prediction	12.87	22.2	41.1	57.06	56.77	*
Stochastic Gradient Descent	Mean performing strain	10.64	10.81	10.91	10.95	10.97		Mean performing strain	10.94	10.96	10.98	10.98	10.98		Mean performing strain	10.62	10.67	10.82	10.94	10.96
	Worst (best) performing strain	6.05	8.97	10.45	10.77	10.82		Worst (best) performing strain	10.75	10.75	10.84	10.84	10.84		Worst (best) performing strain	8.84	8.84	10.50	10.50	10.69
	Best performer in top 100	0.47	0.43	0.47	0.43	0.43		Best performer in top 100	0.47	0.33	0.37	0.4	0.4		Best performer in top 100	0.63	0.6	0.63	0.53	0.47
	Best performer in top 20	0.43	0.43	0.43	0.43	0.43		Best performer in top 20	0.43	0.33	0.37	0.4	0.4		Best performer in top 20	0.4	0.47	0.5	0.47	0.47
	Mean R2	0.33	0.33	0.33	0.33	0.33		Mean R2	0.32	0.32	0.32	0.32	0.32		Mean R2	0.3	0.33	0.33	0.33	0.33
	Std R2	0.013	0.013	0.015	0.014	0.012		Std R2	0.009	0.008	0.007	0.006	0.006		Std R2	0.07	0.01	0.02	0.02	0.02
	Top 100 prediction	41.1	46	49.8	50.23	51.43		Top 100 prediction	48.43	49.43	49.8	49.76	50.03		Top 100 prediction	24.93	38.6	46.9	50.13	50.46
Neural Network	Mean performing strain	10.56	10.72	10.80	10.84	10.88		Mean performing strain	10.83	10.85	10.88	10.90	10.91		Mean performing strain	10.46	10.56	10.71	10.86	10.8
	Worst (best) performing strain	7.4	10.32	10.51	10.51	10.51		Worst (best) performing strain	10.57	10.64	10.69	10.69	10.69		Worst (best) performing strain	9.26	9.92	10.20	10.57	10.71
	Best performer in top 100	0.73	0.63	0.7	0.6	0.53		Best performer in top 100	0.5	0.43	0.47	0.47	0.4		Best performer in top 100	0.7	0.77	0.73	0.53	0.47
	Best performer in top 20	0.43	0.43	0.5	0.47	0.4		Best performer in top 20	0.4	0.4	0.43	0.43	0.4		Best performer in top 20	0.3	0.37	0.47	0.5	0.47
	Mean R2	0.413	0.476	0.463	0.497	0.5288		Mean R2	0.47	0.51	0.49	0.51	0.58		Mean R2	0.37	0.53	0.5	0.57	0.62
	Std R2	0.08	0.08	0.122	0.112	0.095		Std R2	0.08	0.08	0.08	0.1	0.05		Std R2	0.12	0.09	0.09	0.099	0.06
	Top 100 prediction	36.4	45.4	55.5	62.1	60.7		Top 100 prediction	55.93	62.06	57.6	61.27	68.5		Top 100 prediction	23.2	32.5	46.3	63.03	65.93
Observations
* Monotonic increase	It is observed that for GBR, the top 100 prediction and R^2 increase over the DBTL cycles. For the RF and NN, the R^2 increases, but the top 100 prediction can actually go down.
** No need for DBTL cycles	In this particular problem, we observe that starting by building many strains actually already leads to a very decent top 100 prediction, and the increases over the DBTL cycle are only marginal.
** No need for DBTL cycles	This is assuming that the resources you have allow for building 150 strains in one sitting, which might not always be the case
** No need for DBTL cycles (discussion)	We now have a closed design space, what if we actually want extend the library we are using?--> Explainable ML
*** Need for DBTL cycles	When you have limited resources, DBTL cycles definitely help in improving predictive performance and top 100 prediction.
								50
Conclusions
Gradient Boosting Regressor basically outperforms all the other methods, especially when it comes to metabolic engineering relevant metrics (top 100 predictions, etc..
Sometimes there is not really a need for DBTL-cycles; might be problem specific, but also something that has been mentioned by Joep several times (just build enough strains)
